# Supplementary material for: T Cells in Multisystem Inflammatory Syndrome in Children (MIS-C) Have a Predominant CD4+ T Helper Response to SARS-CoV-2 Peptides and Numerous Virus-Specific CD4− CD8− Double-Negative T Cells
Source: Int J Mol Sci. 2022 Jun 29;23(13):7219. doi: 10.3390/ijms23137219 (PMC9266459; doi:10.3390/ijms23137219)
Supplement: Supplementary file 1 [file ijms-23-07219-s001.zip]

Archive with 1 entries (1 files):
- ijms-1788211-supplementary.pdf
